# Supplementary material for: Novel Arginine- and Proline-Rich Candidacidal Peptides Obtained through a Bioinformatic Approach
Source: Antibiotics (Basel). 2023 Feb 26;12(3):472. doi: 10.3390/antibiotics12030472 (PMC10044544; doi:10.3390/antibiotics12030472)
Supplement: Supplementary file 1 [file antibiotics-12-00472-s001.zip]

Archive with 1 entries (1 files):
- antibiotics-2213628-supplementary.pdf
